# Supplementary material for: Antidepressants fluoxetine and amitriptyline induce alterations in intestinal microbiota and gut microbiome function in rats exposed to chronic unpredictable mild stress
Source: Transl Psychiatry. 2021 Feb 18;11:131. doi: 10.1038/s41398-021-01254-5 (PMC7892574; doi:10.1038/s41398-021-01254-5)
Supplement: Supplementary file 17 — Supplementary Table 5 [file 41398_2021_1254_MOESM17_ESM.xls]

## Sheet: Sheet1
	ARGs shared by HC, CUMS, Ami and Flu stool samples
	Antibiotic type	Antibiotic resistance genes
	Vancomycin	vanYG
	Vancomycin	vanYD
	Vancomycin	vanXD
	Vancomycin	vanSD
	Vancomycin	vanRG
	Vancomycin	vanRD
	Vancomycin	vanHD
	Vancomycin	vanG
	Vancomycin	vanD
	Tetracycline	tetZ
	Tetracycline	tetX
	Tetracycline	tetS
	Tetracycline	tetQ
	Tetracycline	tetPB
	Tetracycline	tetO
	Tetracycline	tetM
	Tetracycline	tetL
	Tetracycline	tetK
	Tetracycline	tet40
	Tetracycline	tet32
	Multidrug	mdtN
	Macrolide-lincosamide-streptogramin	ermX
	Macrolide-lincosamide-streptogramin	ermF
	Macrolide-lincosamide-streptogramin	ermC
	Macrolide-lincosamide-streptogramin	ermB
	Chloramphenicol	vatB
	Chloramphenicol	cml_e4
	Aminoglycoside	ksgA
	Aminoglycoside	aph3iiiA
	Aminoglycoside	ant6iA
	Aminoglycoside	aadD
	Aminoglycoside	aac6iE
