# Supplementary material for: Antidepressants fluoxetine and amitriptyline induce alterations in intestinal microbiota and gut microbiome function in rats exposed to chronic unpredictable mild stress
Source: Transl Psychiatry. 2021 Feb 18;11:131. doi: 10.1038/s41398-021-01254-5 (PMC7892574; doi:10.1038/s41398-021-01254-5)
Supplement: Supplementary file 18 — Supplementary Table 6 [file 41398_2021_1254_MOESM18_ESM.xls]

## Sheet: Sheet1
Strong (ρ > 0.8) and significant (p < 0.01) correlations between ARGs and microbial taxa
Genus	ARGs	Antibiotic type
Ruminococcaceae_UCG-014	aph3iiiA	Aminoglycoside
	mdtN	Multidrug
	ksgA	Aminoglycoside
	tetO	Tetracycline
	tetX	Tetracycline
	tetPB	Tetracycline
Parabacteroides	tetM	Tetracycline
Mucispirillum	tetM	Tetracycline
Lachnospiraceae_UCG-001	ermB	MLS
	tet40	Tetracycline
Enterorhabdus	aadD	Aminoglycoside
Enterococcus	ksgA	Aminoglycoside
Corynebacterium	vanYG	Vancomycin
	tetS	Tetracycline
Clostridium	vanRG	Vancomycin
Bacteroides	tetM	Tetracycline
Adlercreutzia	aadD	Aminoglycoside
Ruminococcus	tetM	Tetracycline
Eubacterium	tetM	Tetracycline
	aac6iE	Aminoglycoside
