# Supplementary material for: Antidepressants fluoxetine and amitriptyline induce alterations in intestinal microbiota and gut microbiome function in rats exposed to chronic unpredictable mild stress
Source: Transl Psychiatry. 2021 Feb 18;11:131. doi: 10.1038/s41398-021-01254-5 (PMC7892574; doi:10.1038/s41398-021-01254-5)
Supplement: Supplementary file 19 — Supplementary Table 7 [file 41398_2021_1254_MOESM19_ESM.xls]

## Sheet: HC-CUMS
Description of differential KEGG Orthology numbers (KOs) between healthy control rats (HC) and chronic unpredictable mild stress rats (CUMS)
KO	Enrichment（1=CUMS）	significant level (*<0.05, **<0.01)	KO_description	KEGG_Pathway	KEGG_Path_description	KEGG_Level1	KEGG_Level2
K03584	1	*	DNA repair protein RecO (recombination protein O)	ko03440	Homologous recombination	Genetic Information Processing	Replication and repair
K00850	1	*	6-phosphofructokinase 1 [EC:2.7.1.11]	ko00010 ,ko00030,ko00051,ko00052,ko00680 ,ko01110,ko01120,ko01130,ko01200,ko01230,ko03018,ko04152,ko05230	Glycolysis / Gluconeogenesis;Pentose phosphate pathway; Fructose and mannose metabolism;Galactose metabolism; Methane metabolism;Biosynthesis of secondary metabolites; Microbial metabolism in diverse environments; Biosynthesis of antibiotics;Carbon metabolism; Biosynthesis of amino acids;RNA degradation; RNA degradation;Central carbon metabolism in cancer	Metabolism;Genetic Information Processing; Environmental Information Processing; Human Diseases;Brite Hierarchies;	Carbohydrate metabolism;Energy metabolism;Folding, sorting and degradation;Signal transduction
K01730	1	*	oligogalacturonide lyase [EC:4.2.2.6]	ko00040	Pentose and glucuronate interconversions	Metabolism	Carbohydrate metabolism
K05801	1	*	DnaJ like chaperone protein	-	-	-	-
K18478	1	*	sulfofructose kinase [EC:2.7.1.184]	-	-	-	-
K03760	1	*	lipid A ethanolaminephosphotransferase [EC:2.7.8.43]	ko00540,ko01503	Lipopolysaccharide biosynthesis;Cationic antimicrobial peptide (CAMP) resistance	Metabolism;Human Diseases	Glycan biosynthesis and metabolism;Drug resistance: Antimicrobial
K02521	1	*	LysR family transcriptional regulator, positive regulator for ilvC	-	-	-	-
K07666	1	*	two-component system, OmpR family, response regulator QseB	ko02020,ko02024	Two-component system;Quorum sensing	Environmental Information Processing;Cellular Processes	Signal transduction;Cellular community - prokaryotes
K20542	1	*	endoglucanase [EC:3.2.1.4]	-	-	-	-
K13283	1	*	ferrous-iron efflux pump FieF	-	-	-	-
K03923	1	*	modulator of drug activity B	-	-	-	-
K09912	1	*	uncharacterized protein	-	-	-	-
K03577	1	*	TetR/AcrR family transcriptional regulator, acrAB operon repressor	-	-	-	-
K12072	1	*	conjugative transfer pilus assembly protein TraH	-	-	-	-
K02753	1	*	PTS system, beta-glucoside (arbutin/salicin/cellobiose)-specific IIC component	ko00010,ko02060	Glycolysis / Gluconeogenesis;Phosphotransferase system (PTS)	Metabolism;Environmental Information Processing	Carbohydrate metabolism;Membrane transport
K07290	1	*	AsmA family protein	-	-	-	-
K03291	1	*	MFS transporter, SET family, sugar efflux transporter	-	-	-	-
K11183	1	*	phosphocarrier protein FPr	ko02060	Phosphotransferase system (PTS)	Environmental Information Processing	Membrane transport
K02438	1	*	glycogen debranching enzyme [EC:3.2.1.196]	ko00500	Starch and sucrose metabolism	Metabolism	Carbohydrate metabolism
K07773	1	*	two-component system, OmpR family, aerobic respiration control protein ArcA	ko02020,ko02026	Two-component system;Biofilm formation - Escherichia coli	Environmental Information Processing;Cellular Processes	Signal transduction;Cellular community - prokaryotes
K13637	1	*	GntR family transcriptional regulator, uxu operon transcriptional repressor	-	-	-	-
K12290	1	*	pilus assembly protein HofO	-	-	-	-
K02784	1	*	phosphocarrier protein HPr	ko02060	Phosphotransferase system (PTS)	Environmental Information Processing	Membrane transport
K03225	1	*	type III secretion protein Q	ko03070	Bacterial secretion system	Environmental Information Processing	Membrane transport
K02680	1	*	prepilin peptidase dependent protein B	-	-	-	-
K13639	1	*	MerR family transcriptional regulator, redox-sensitive transcriptional activator SoxR	-	-	-	-
K07771	1	*	two-component system, OmpR family, response regulator BasR	ko01503,ko02020	Two-component system;Cationic antimicrobial peptide (CAMP) resistance	Environmental Information Processing;Human Diseases	Signal transduction;Drug resistance: Antimicrobial
K09895	1	*	uncharacterized protein	-	-	-	-
K03764	1	*	MetJ family transcriptional regulator, methionine regulon repressor	-	-	-	-
K03276	1	*	UDP-glucose/galactose:(glucosyl)LPS alpha-1,2-glucosyl/galactosyltransferase [EC:2.4.1.-]	ko00540	Lipopolysaccharide biosynthesis	Metabolism	Glycan biosynthesis and metabolism
K11264	1	*	methylmalonyl-CoA decarboxylase [EC:4.1.1.-]	ko00640	Propanoate metabolism	Metabolism	Carbohydrate metabolism
K03214	1	*	RNA methyltransferase, TrmH family [EC:2.1.1.-]	-	-	-	-
K03607	1	*	ProP effector	-	-	-	-
K09921	1	*	uncharacterized protein	-	-	-	-
K02460	1	*	general secretion pathway protein K	ko03070,ko05111	Bacterial secretion system;Biofilm formation - Vibrio cholerae	Environmental Information Processing;Cellular Processes	Membrane transport;Cellular community - prokaryotes
K19336	1	*	cyclic-di-GMP-binding biofilm dispersal mediator protein	-	-	-	-
K12975	1	*	KDO II ethanolaminephosphotransferase [EC:2.7.8.42]	ko00540,ko00540	Lipopolysaccharide biosynthesis;Cationic antimicrobial peptide (CAMP) resistance	Metabolism;Human Diseases
K08351	1	*	biotin/methionine sulfoxide reductase [EC:1.-.-.-]	ko00780	Biotin metabolism	Metabolism	Metabolism of cofactors and vitamins
K03275	1	*	UDP-glucose:(glucosyl)LPS alpha-1,3-glucosyltransferase [EC:2.4.1.-]	ko00540	Lipopolysaccharide biosynthesis	Metabolism	Glycan biosynthesis and metabolism
K05245	1	*	L-carnitine/gamma-butyrobetaine antiporter	-	-	-	-
K06159	1	*	multidrug/microcin transport system ATP-binding/permease protein	ko02010	ABC transporters	Environmental Information Processing	Membrane transport
K02468	1	*	DeoR family transcriptional regulator, glucitol operon repressor	-	-	-	-
K07264	1	*	4-amino-4-deoxy-L-arabinose transferase [EC:2.4.2.43]	ko00540 ,ko01503	Lipopolysaccharide biosynthesis,Cationic antimicrobial peptide (CAMP) resistance	Metabolism;Human Diseases	Glycan biosynthesis and metabolism;Drug resistance: Antimicrobial
K02504	1	*	protein transport protein HofB	-	-	-	-
K03472	1	*	D-erythrose 4-phosphate dehydrogenase [EC:1.2.1.72]	ko00750	Vitamin B6 metabolism	Metabolism	Metabolism of cofactors and vitamins
K08984	1	*	putative membrane protein	-	-	-	-
K07269	1	*	uncharacterized protein	-	-	-	-
K02298	1	*	cytochrome o ubiquinol oxidase subunit I [EC:7.1.1.3]	ko00190	Oxidative phosphorylation	Metabolism	Energy metabolism
K10124	1	*	carbohydrate-specific outer membrane porin	-	-	-	-
K18148	1	*	release factor H-coupled RctB family protein	ko01501	beta-Lactam resistance	Human Diseases	Drug resistance: Antimicrobial
K11732	1	*	phenylalanine-specific permease	-	-	-	-
K15835	1	*	RpiR family transcriptional regulator, murPQ operon repressor	-	-	-	-
K17266	1	*	major vault protein	-	-	-	-
K02461	1	*	general secretion pathway protein L	ko03070,ko05111	Bacterial secretion system;Biofilm formation - Vibrio cholerae	Environmental Information Processing;Cellular Processes	Membrane transport;Cellular community - prokaryotes
K02423	1	*	flagellar protein FliT	ko02040	Flagellar assembly	Cellular Processes	Cell motility
K02064	1	*	thiamine transport system substrate-binding protein	ko02010	ABC transporters	Environmental Information Processing	Membrane transport
K02297	1	*	cytochrome o ubiquinol oxidase subunit II [EC:7.1.1.3]	ko00190	Oxidative phosphorylation	Metabolism	Energy metabolism
K07643	1	*	two-component system, OmpR family, sensor histidine kinase BasS [EC:2.7.13.3]	ko01503,ko02020	Cationic antimicrobial peptide (CAMP) resistance;Two-component system	Environmental Information Processing;Human Diseases	Signal transduction;Drug resistance: Antimicrobial
K07782	1	*	LuxR family transcriptional regulator, quorum-sensing system regulator SdiA	ko02020,ko02024,ko02026	Two-component system;Quorum sensing;Biofilm formation - Escherichia coli	Environmental Information Processing;Cellular Processes	Signal transduction;Cellular community - prokaryotes
K11192	1	*	PTS system, N-acetylmuramic acid-specific IIC component	ko00520,ko02060	Amino sugar and nucleotide sugar metabolism;Phosphotransferase system (PTS)	Metabolism;Environmental Information Processing	Carbohydrate metabolism;Membrane transport
K03788	1	*	acid phosphatase (class B) [EC:3.1.3.2]	ko00740	Riboflavin metabolism	Metabolism	Metabolism of cofactors and vitamins
K03761	1	*	MFS transporter, MHS family, alpha-ketoglutarate permease	-	-	-	-
K01908	1	*	propionyl-CoA synthetase [EC:6.2.1.17]	ko00640	Propanoate metabolism	Metabolism	Carbohydrate metabolism
K06144	1	*	universal stress protein B	-	-	-	-
K06006	1	*	periplasmic protein CpxP/Spy	-	-	-	-
K02853	1	*	enterobacterial common antigen polymerase [EC:2.4.1.-]	-	-	-	-
K00484	1	*	flavin reductase (NADH) [EC:1.5.1.36]	ko00350,ko00740	Tyrosine metabolism;Riboflavin metabolism	Metabolism	Amino acid metabolism;Metabolism of cofactors and vitamins
K09894	1	*	uncharacterized protein	-	-	-	-
K07229	1	*	ferric-chelate reductase (NADPH) [EC:1.16.1.9]	-	-	-	-
K07674	1	*	two-component system, NarL family, nitrate/nitrite sensor histidine kinase NarQ [EC:2.7.13.3]	ko02020	Two-component system	Environmental Information Processing	Signal transduction
K03557	1	*	Fis family transcriptional regulator, factor for inversion stimulation protein	ko05111	Biofilm formation - Vibrio cholerae	Cellular Processes	Cellular community - prokaryotes
K00247	1	*	fumarate reductase subunit D	ko00020,ko00190,ko00620,ko00650,ko00720,ko01200ko02020	Citrate cycle (TCA cycle);Oxidative phosphorylation;Pyruvate metabolism;Butanoate metabolism;Carbon fixation pathways in prokaryotes;Carbon metabolism;Two-component system	Metabolism;Environmental Information Processing;	Carbohydrate metabolism;Energy metabolism;Signal transduction
K09898	1	*	uncharacterized protein	-	-	-	-
K04025	1	*	ethanolamine utilization protein EutK	-	-	-	-
K03227	1	*	type III secretion protein S	ko03070	Bacterial secretion system	Environmental Information Processing	Membrane transport
K11936	1	*	poly-beta-1,6-N-acetyl-D-glucosamine synthase [EC:2.4.1.-]	ko02026	Biofilm formation - Escherichia coli	Cellular Processes	Cellular community - prokaryotes
K09890	1	*	alternative ribosome-rescue factor	-	-	-	-
K11940	1	*	heat shock protein HspQ	-	-	-	-
K09985	1	*	uncharacterized protein	-	-	-	-
K06173	1	**	tRNA pseudouridine38-40 synthase [EC:5.4.99.12]	-	-	-	-
K01194	1	**	alpha,alpha-trehalase [EC:3.2.1.28]	ko00500	Starch and sucrose metabolism	Metabolism	Carbohydrate metabolism
K00246	1	**	fumarate reductase subunit C	ko00020,ko00190,ko00620,ko00650,ko00720,ko01200ko02020	Citrate cycle (TCA cycle);Oxidative phosphorylation;Pyruvate metabolism;Butanoate metabolism;Carbon fixation pathways in prokaryotes;Carbon metabolism;Two-component system	Metabolism;Environmental Information Processing;	Carbohydrate metabolism;Energy metabolism;Signal transduction
K03825	1	**	putative acetyltransferase [EC:2.3.1.-]	-	-	-	-
K18862	1	**	small toxic polypeptide LdrA/B/C/D	-	-	-	-
K03670	1	**	periplasmic glucans biosynthesis protein	-	-	-	-
K19784	1	**	chromate reductase, NAD(P)H dehydrogenase (quinone)	-	-	-	-
K13918	1	**	glucarate dehydratase-related protein	-	-	-	-
K07645	1	**	two-component system, OmpR family, sensor histidine kinase QseC [EC:2.7.13.3]	ko02020,ko02024	Two-component system;Quorum sensing	Environmental Information Processing;Cellular Processes	Signal transduction;Cellular community - prokaryotes
K10110	1	**	maltose/maltodextrin transport system permease protein	ko02010	ABC transporters	Environmental Information Processing	Membrane transport
K12060	1	**	conjugal transfer pilus assembly protein TraU	-	-	-	-
K12059	1	**	conjugal transfer pilus assembly protein TrbC	-	-	-	-
K09914	1	**	putative lipoprotein	-	-	-	-
K09899	1	**	uncharacterized protein	-	-	-	-
K14060	1	**	putative DNA-invertase from lambdoid prophage Rac	-	-	-	-
K05710	1	**	3-phenylpropionate/trans-cinnamate dioxygenase ferredoxin component	ko00360	Phenylalanine metabolism	Metabolism	Amino acid metabolism
K09998	1	**	arginine transport system permease protein	ko02010	ABC transporters	Environmental Information Processing	Membrane transport
K06140	1	**	regulator of nucleoside diphosphate kinase	-	-	-	-
K07314	1	**	serine/threonine protein phosphatase 2 [EC:3.1.3.16]	-	-	-	-
K16324	1	**	putative pseudouridine transporter	-	-	-	-
K07490	1	**	ferrous iron transport protein C	-	-	-	-
K03674	1	**	glutaredoxin 1	-	-	-	-
K03971	1	**	phage shock protein D	-	-	-	-
K09803	0	*	uncharacterized protein	-	-	-	-
K06400	0	*	site-specific DNA recombinase	-	-	-	-
K03556	0	*	LuxR family transcriptional regulator, maltose regulon positive regulatory protein	-	-	-	-
K11381	0	*	2-oxoisovalerate dehydrogenase E1 component [EC:1.2.4.4]	ko00280,ko00640,ko01110,ko01130	Valine, leucine and isoleucine degradation; Propanoate metabolism;Biosynthesis of secondary metabolites; Biosynthesis of antibiotics	Metabolism;	Carbohydrate metabolism; Valine, leucine and isoleucine degradation
K03182	0	*	4-hydroxy-3-polyprenylbenzoate decarboxylase [EC:4.1.1.98]	ko00130,ko01110	Ubiquinone and other terpenoid-quinone biosynthesis; Biosynthesis of secondary metabolites	Metabolism	Metabolism of cofactors and vitamins
K06608	0	*	DeoR family transcriptional regulator, myo-inositol catabolism operon repressor	-	-	-	-
K03519	0	*	aerobic carbon-monoxide dehydrogenase medium subunit [EC:1.2.5.3]	-	-	-	-
K19223	0	*	peptidoglycan DL-endopeptidase LytF [EC:3.4.-.-]	-	-	-	-
K17195	0	*	D-allulose-6-phosphate 3-epimerase [EC:5.1.3.-]	ko00051	Fructose and mannose metabolism	Metabolism	Carbohydrate metabolism
K20023	0	*	L-talarate/galactarate dehydratase [EC:4.2.1.156 4.2.1.42]	ko00053	Ascorbate and aldarate metabolism	Metabolism	Carbohydrate metabolism
K06936	0	*	uncharacterized protein	-	-	-	-
K11003	0	*	hemolysin D	ko03070,ko05133	Bacterial secretion system;Pertussis	Environmental Information Processing; Human Diseases	Membrane transport;Infectious diseases
K15654	0	*	surfactin family lipopeptide synthetase A	ko01054 ;ko02024	Nonribosomal peptide structures;Quorum sensing	Metabolism;Cellular Processes	Metabolism of terpenoids and polyketides;Cellular community - prokaryotes
K19575	0	*	MerR family transcriptional regulator, activator of bmr gene	-	-	-	-
K08955	0	*	ATP-dependent metalloprotease [EC:3.4.24.-]	ko04139	Mitophagy - yeast	Cellular Processes	Transport and catabolism
K16843	0	*	(S)-sulfolactate dehydrogenase [EC:1.1.1.310]	ko00270	Cysteine and methionine metabolism	Metabolism	Amino acid metabolism
K06160	0	*	putative pyoverdin transport system ATP-binding/permease protein	ko02010	ABC transporters	Environmental Information Processing	Membrane transport
K11788	0	*	phosphoribosylamine--glycine ligase / phosphoribosylformylglycinamidine cyclo-ligase [EC:6.3.4.13 6.3.3.1]	ko00230	Purine metabolism	Metabolism	Nucleotide metabolism
K13281	0	**	UV DNA damage endonuclease [EC:3.-.-.-]	-	-	-	-
K12586	0	**	exosome complex component RRP43	ko03018	RNA degradation	Genetic Information Processing	Folding, sorting and degradation
K03886	0	**	menaquinol-cytochrome c reductase iron-sulfur subunit [EC:1.10.2.-]	ko00190	Oxidative phosphorylation	Metabolism	Energy metabolism
K19578	0	**	MFS transporter, DHA1 family, multidrug resistance protein	-	-	-	-

## Sheet: Ami-CUMS 
Description of differential KEGG Orthology numbers (KOs) between amitriptyline treatment rats (Ami) and chronic unpredictable mild stress rats (CUMS)
KO	Enrichment(1=Ami)	significant level (*<0.05, **<0.01)	KO_description	KEGG_Pathway	KEGG_Path_description	KEGG_Level1	KEGG_Level2
K06972	1	*	presequence protease [EC:3.4.24.-]	-	-	-	-
K03556	1	*	LuxR family transcriptional regulator, maltose regulon positive regulatory protein	-	-	-	-
K13280	1	*	signal peptidase I [EC:3.4.21.89]	ko03060	Protein export	Genetic Information Processing	Folding, sorting and degradation
K02839	1	*	peptide chain release factor	-	-	-	-
K09134	1	*	adenosyl-fluoride synthase [EC:2.5.1.63]	-	-	-	-
K08282	1	*	non-specific serine/threonine protein kinase [EC:2.7.11.1]	-	-	-	-
K02204	1	*	homoserine kinase type II [EC:2.7.1.39]	ko00260	Glycine, serine and threonine metabolism	Metabolism	Amino acid metabolism
K10227	1	*	sorbitol/mannitol transport system substrate-binding protein	ko02010	ABC transporters	Environmental Information Processing	Membrane transport
K18918	1	*	RHH-type transcriptional regulator, rel operon repressor / antitoxin RelB	-	-	-	-
K06977	1	*	uncharacterized protein	-	-	-	-
K10228	1	*	sorbitol/mannitol transport system permease protein	ko02010	ABC transporters	Environmental Information Processing	Membrane transport
K20772	1	*	1-aminocyclopropane-1-carboxylate synthase 1/2/6 [EC:4.4.1.14]	ko00270,ko04016	Cysteine and methionine metabolism;MAPK signaling pathway - plant	Metabolism;Environmental Information Processing	Amino acid metabolism;Signal transduction
K11127	1	*	telomerase protein component 1	-	-	-	-
K12455	1	*	CDP-abequose synthase [EC:1.1.1.341]	ko00520	Amino sugar and nucleotide sugar metabolism	Metabolism	Carbohydrate metabolism
K20391	1	**	HTH-type transcriptional regulator, pleiotropic regulator of extracellular virulence genes	ko02024	Quorum sensing	Cellular Processes	Cellular community - prokaryotes
K07129	1	**	uncharacterized protein	-	-	-	-
K01142	0	*	exodeoxyribonuclease III [EC:3.1.11.2]	ko03410	Base excision repair	Genetic Information Processing	Replication and repair
K00850	0	*	6-phosphofructokinase 1 [EC:2.7.1.11]	ko00010 ,ko00030,ko00051,ko00052,ko00680 ,ko01110,ko01120,ko01130,ko01200,ko01230,ko03018,ko04152,ko05230	Glycolysis / Gluconeogenesis;Pentose phosphate pathway; Fructose and mannose metabolism;Galactose metabolism; Methane metabolism;Biosynthesis of secondary metabolites; Microbial metabolism in diverse environments; Biosynthesis of antibiotics;Carbon metabolism; Biosynthesis of amino acids;RNA degradation; RNA degradation;Central carbon metabolism in cancer	Metabolism;Genetic Information Processing; Environmental Information Processing; Human Diseases	Carbohydrate metabolism;Energy metabolism; Folding, sorting and degradation;Signal transduction;
K16264	0	*	cobalt-zinc-cadmium efflux system protein	-	-	-	-
K17680	0	*	twinkle protein [EC:3.6.4.12]	-	-	-	-
K21063	0	*	5-amino-6-(5-phospho-D-ribitylamino)uracil phosphatase [EC:3.1.3.104]	ko00740,ko01110	Riboflavin metabolism; Biosynthesis of secondary metabolites	Metabolism	Metabolism of cofactors and vitamins
K05801	0	*	DnaJ like chaperone protein	-	-	-	-
K01730	0	*	oligogalacturonide lyase [EC:4.2.2.6]	ko00040	Pentose and glucuronate interconversions	Metabolism	Carbohydrate metabolism
K03670	0	*	periplasmic glucans biosynthesis protein	-	-	-	-
K19784	0	*	chromate reductase, NAD(P)H dehydrogenase (quinone)	-	-	-	-
K09921	0	*	uncharacterized protein	-	-	-	-
K02753	0	*	PTS system, beta-glucoside (arbutin/salicin/cellobiose)-specific IIC component	ko00010,ko02060	Glycolysis / Gluconeogenesis;Phosphotransferase system (PTS)	Metabolism;Environmental Information Processing	Carbohydrate metabolism;Membrane transport
K13918	0	*	glucarate dehydratase-related protein	-	-	-	-
K02438	0	*	glycogen debranching enzyme [EC:3.2.1.196]	ko00500	Starch and sucrose metabolism	Metabolism	Carbohydrate metabolism
K10110	0	*	maltose/maltodextrin transport system permease protein	ko02010	ABC transporters	Environmental Information Processing	Membrane transport
K12059	0	*	conjugal transfer pilus assembly protein TrbC	-	-	-	-
K09899	0	*	uncharacterized protein	-	-	-	-
K02468	0	*	DeoR family transcriptional regulator, glucitol operon repressor	-	-	-	-
K12060	0	*	conjugal transfer pilus assembly protein TraU	-	-	-	-
K11264	0	*	methylmalonyl-CoA decarboxylase [EC:4.1.1.-]	ko00640	Propanoate metabolism	Metabolism	Carbohydrate metabolism
K09914	0	*	putative lipoprotein	-	-	-	-
K13584	0	*	two-component system, cell cycle response regulator CtrA	ko02020，ko04112	Two-component system；Cell cycle - Caulobacter	Environmental Information Processing;Cellular ProcessesSignal transduction	Signal transduction;Cell growth and death
K09898	0	*	uncharacterized protein	-	-	-	-
K18148	0	*	release factor H-coupled RctB family protein	ko01501	beta-Lactam resistance	Human Diseases	Drug resistance: Antimicrobial
K07314	0	*	serine/threonine protein phosphatase 2 [EC:3.1.3.16]	-	-	-	-
K09998	0	*	arginine transport system permease protein	ko02010	ABC transporters	Environmental Information Processing	Membrane transport
K06140	0	*	regulator of nucleoside diphosphate kinase	-	-	-	-
K16324	0	*	putative pseudouridine transporter	-	-	-	-
K03674	0	*	glutaredoxin 1	-	-	-	-
K17266	0	*	major vault protein	-	-	-	-
K03971	0	*	phage shock protein D	-	-	-	-
K06602	0	*	flagellar protein FlaF	-	-	-	-
K09985	0	*	uncharacterized protein	-	-	-	-
K03584	0	**	DNA repair protein RecO (recombination protein O)	ko03440	Homologous recombination	Genetic Information Processing	Replication and repair
K07645	0	**	two-component system, OmpR family, sensor histidine kinase QseC [EC:2.7.13.3]	ko02020,ko02024	Two-component system;Quorum sensing	Environmental Information Processing;Cellular ProcessesSignal transduction	Signal transduction;Cellular community - prokaryotes
K03669	0	**	membrane glycosyltransferase [EC:2.4.1.-]	-	-	-	-
K14060	0	**	putative DNA-invertase from lambdoid prophage Rac	-	-	-	-
K02439	0	**	thiosulfate sulfurtransferase [EC:2.8.1.1]	ko00920	Sulfur metabolism	Metabolism	Energy metabolism
K05710	0	**	3-phenylpropionate/trans-cinnamate dioxygenase ferredoxin component	ko00360	Phenylalanine metabolism	Metabolism	Amino acid metabolism

## Sheet: Flu-CUMS
Description of differential KEGG Orthology numbers (KOs) between fluoxetine hydrochloride treatment rats (Flu) and chronic unpredictable mild stress rats (CUMS)
KO	Enrichment(1=Flu)	significant level (*<0.05, **<0.01)	KO_description	KEGG_Pathway	KEGG_Path_description	KEGG_Level1	KEGG_Level2
K01338	1	*	ATP-dependent Lon protease [EC:3.4.21.53]	ko04112	Cell cycle - Caulobacter	Cellular Processes	Cell growth and death
K01006	1	*	pyruvate, orthophosphate dikinase [EC:2.7.9.1]	ko00620,ko00710,ko00720,ko01120,ko01200	Pyruvate metabolism;Carbon fixation in photosynthetic organisms; Carbon fixation pathways in prokaryotes;Metabolic pathways; Microbial metabolism in diverse environments;Carbon metabolism	Metabolism	Carbohydrate metabolism; Energy metabolism
K01733	1	*	threonine synthase [EC:4.2.3.1]	ko00260,ko00750,ko01110,ko01120,ko01230	Glycine, serine and threonine metabolism;Vitamin B6 metabolism; Metabolic pathways;Biosynthesis of secondary metabolites;Microbial metabolism in diverse environments;Biosynthesis of amino acids	Metabolism;	Amino acid metabolism;Vitamin B6 metabolism
K06402	1	*	stage IV sporulation protein FB [EC:3.4.24.-]	-	-	-	-
K06609	1	*	MFS transporter, SP family, major inositol transporter	-	-	-	-
K08973	1	*	putative membrane protein	-	-	-	-
K06178	1	**	23S rRNA pseudouridine2605 synthase [EC:5.4.99.22]	-	-	-	-
K07533	0	*	foldase protein PrsA [EC:5.2.1.8]	-	-	-	-
K06162	0	*	alpha-D-ribose 1-methylphosphonate 5-triphosphate diphosphatase [EC:3.6.1.63]	ko00440	Phosphonate and phosphinate metabolism	Metabolism	Metabolism of other amino acids
K07666	0	*	two-component system, OmpR family, response regulator QseB	ko02020 ,ko02024	Two-component system; Quorum sensing	Environmental Information Processing; Cellular Processes	Signal transduction;Cellular community - prokaryotes
K18478	0	*	sulfofructose kinase [EC:2.7.1.184]	-	-	-	-
K18862	0	*	small toxic polypeptide LdrA/B/C/D	-	-	-	-
K06144	0	*	universal stress protein B	-	-	-	-
K03788	0	*	acid phosphatase (class B) [EC:3.1.3.2]	ko00740	Riboflavin metabolism	Metabolism	Metabolism of cofactors and vitamins
K03825	0	*	putative acetyltransferase [EC:2.3.1.-]	-	-	-	-
K02521	0	*	LysR family transcriptional regulator, positive regulator for ilvC	-	-	-	-
K09896	0	*	uncharacterized protein	-	-	-	-
K09921	0	*	uncharacterized protein	-	-	-	-
K06006	0	*	periplasmic protein CpxP/Spy	-	-	-	-
K13639	0	*	MerR family transcriptional regulator, redox-sensitive transcriptional activator SoxR	-	-	-	-
K02438	0	*	glycogen debranching enzyme [EC:3.2.1.196]	ko00500	Starch and sucrose metabolism	Metabolism	Carbohydrate metabolism
K03764	0	*	MetJ family transcriptional regulator, methionine regulon repressor	-	-	-	-
K10110	0	*	maltose/maltodextrin transport system permease protein	ko02010	ABC transporters	Environmental Information Processing	Membrane transport
K07773	0	*	two-component system, OmpR family, aerobic respiration control protein ArcA	ko02020,ko02026	Two-component system;Biofilm formation - Escherichia coli	Environmental Information Processing;Cellular Processes	Signal transduction;Cellular community - prokaryotes
K09899	0	*	uncharacterized protein	-	-	-	-
K12072	0	*	conjugative transfer pilus assembly protein TraH	-	-	-	-
K09897	0	*	uncharacterized protein	-	-	-	-
K02468	0	*	DeoR family transcriptional regulator, glucitol operon repressor	-	-	-	-
K09895	0	*	uncharacterized protein	-	-	-	-
K12945	0	*	GDP-mannose pyrophosphatase NudK [EC:3.6.1.-]	-	-	-	-
K06159	0	*	multidrug/microcin transport system ATP-binding/permease protein	ko02010	ABC transporters	Environmental Information Processing	Membrane transport
K11264	0	*	methylmalonyl-CoA decarboxylase [EC:4.1.1.-]	ko00640	Propanoate metabolism	Metabolism	Carbohydrate metabolism
K08351	0	*	biotin/methionine sulfoxide reductase [EC:1.-.-.-]	ko00780	Biotin metabolism	Metabolism	Metabolism of cofactors and vitamins
K09914	0	*	putative lipoprotein	-	-	-	-
K03276	0	*	UDP-glucose/galactose:(glucosyl)LPS alpha-1,2-glucosyl/galactosyltransferase [EC:2.4.1.-]	ko00540	Lipopolysaccharide biosynthesis	Metabolism	Glycan biosynthesis and metabolism
K07771	0	*	two-component system, OmpR family, response regulator BasR	ko01503,ko02020	Cationic antimicrobial peptide (CAMP) resistance;Two-component system	Environmental Information Processing;Human Diseases	Signal transduction;Drug resistance: Antimicrobial
K03214	0	*	RNA methyltransferase, TrmH family [EC:2.1.1.-]	-	-	-	-
K09898	0	*	uncharacterized protein	-	-	-	-
K18148	0	*	release factor H-coupled RctB family protein	ko01501	beta-Lactam resistance	Human Diseases	Drug resistance: Antimicrobial
K02167	0	*	TetR/AcrR family transcriptional regulator, transcriptional repressor of bet genes	-	-	-	-
K09912	0	*	uncharacterized protein	-	-	-	-
K02423	0	*	flagellar protein FliT	ko02040	Flagellar assembly	Cellular Processes	Cell motility
K02784	0	*	phosphocarrier protein HPr	ko02060	Phosphotransferase system (PTS)	Environmental Information Processing	Membrane transport
K03761	0	*	MFS transporter, MHS family, alpha-ketoglutarate permease	-	-	-	-
K03557	0	*	Fis family transcriptional regulator, factor for inversion stimulation protein	ko05111	Biofilm formation - Vibrio cholerae	Cellular Processes	Cellular community - prokaryotes
K02064	0	*	thiamine transport system substrate-binding protein	ko02010	ABC transporters	Environmental Information Processing	Membrane transport
K03227	0	*	type III secretion protein S	ko03070	Bacterial secretion system	Environmental Information Processing	Membrane transport
K03459	0	*	formate transporter	-	-	-	-
K16324	0	*	putative pseudouridine transporter	-	-	-	-
K09916	0	*	uncharacterized protein	-	-	-	-
K09890	0	*	alternative ribosome-rescue factor	-	-	-	-
K17266	0	*	major vault protein	-	-	-	-
K21005	0	*	polysaccharide biosynthesis protein PslL	ko02025	Biofilm formation - Pseudomonas aeruginosa	Cellular Processes	Cellular community - prokaryotes
K06602	0	*	flagellar protein FlaF	-	-	-	-
K09985	0	*	uncharacterized protein	-	-	-	-
K00246	0	**	fumarate reductase subunit C	ko00020,ko00190,ko00620,ko00650,ko00720,ko01200ko02020	Citrate cycle (TCA cycle);Oxidative phosphorylation;Pyruvate metabolism;Butanoate metabolism;Carbon fixation pathways in prokaryotes;Carbon metabolism;Two-component system	Metabolism;Environmental Information Processing;	Carbohydrate metabolism;Energy metabolism;Signal transduction
K03670	0	**	periplasmic glucans biosynthesis protein	-	-	-	-
K19784	0	**	chromate reductase, NAD(P)H dehydrogenase (quinone)	-	-	-	-
K13918	0	**	glucarate dehydratase-related protein	-	-	-	-
K07645	0	**	two-component system, OmpR family, sensor histidine kinase QseC [EC:2.7.13.3]	ko02020,ko02024	Two-component system;Quorum sensing	Environmental Information Processing;Cellular Processes	Signal transduction;Cellular community - prokaryotes
K12060	0	**	conjugal transfer pilus assembly protein TraU	-	-	-	-
K12059	0	**	conjugal transfer pilus assembly protein TrbC	-	-	-	-
K14060	0	**	putative DNA-invertase from lambdoid prophage Rac	-	-	-	-
K05710	0	**	3-phenylpropionate/trans-cinnamate dioxygenase ferredoxin component	ko00360	Phenylalanine metabolism	Metabolism	Amino acid metabolism
K09998	0	**	arginine transport system permease protein	ko02010	ABC transporters	Environmental Information Processing	Membrane transport
K06140	0	**	regulator of nucleoside diphosphate kinase	-	-	-	-
K07314	0	**	serine/threonine protein phosphatase 2 [EC:3.1.3.16]	-	-	-	-
K07490	0	**	ferrous iron transport protein C	-	-	-	-
K03674	0	**	glutaredoxin 1	-	-	-	-
K03971	0	**	phage shock protein D	-	-	-	-
